# Supplementary material for: New Insight into Short Time Exogenous Formaldehyde Application Mediated Changes in Chlorophytum comosum L. (Spider Plant) Cellular Metabolism
Source: Cells. 2023 Jan 5;12(2):232. doi: 10.3390/cells12020232 (PMC9857029; doi:10.3390/cells12020232)
Supplement: Supplementary file 1 [file cells-12-00232-s001.zip]

Archive with 1 entries (1 files):
- cells-2064547-supplementary.pdf
